# Supplementary material for: Evidence for the butyrate metabolism as key pathway improving ulcerative colitis in both pediatric and adult patients
Source: Bioengineered. 2021 Oct 21;12(1):8309–24. doi: 10.1080/21655979.2021.1985815 (PMC8806981; doi:10.1080/21655979.2021.1985815)
Supplement: Supplemental Material [file KBIE_A_1985815_SM9367.zip › supplementary/Supplementary Material 1.xlsx]

## Sheet: GSE87473
Samples details in GSE87473 dataset.
Number	Sample	Group	Tissue	Age	Disease Extent
1	GSM233207	Pediatric UC	Colon	16	Extensive
2	GSM2332080	Pediatric UC	Colon	9	Extensive
3	GSM2332081	Pediatric UC	Colon	12	Extensive
4	GSM2332082	Pediatric UC	Colon	17	Extensive
5	GSM2332083	Pediatric UC	Colon	12	Extensive
6	GSM2332084	Pediatric UC	Colon	10	Extensive
7	GSM2332085	Pediatric UC	Colon	6	Extensive
8	GSM2332086	Pediatric UC	Colon	16	Extensive
9	GSM2332087	Pediatric UC	Colon	15	Extensive
10	GSM2332088	Pediatric UC	Colon	15	Extensive
11	GSM2332089	Pediatric UC	Colon	15	Extensive
12	GSM2332090	Pediatric UC	Colon	13	Extensive
13	GSM2332091	Pediatric UC	Colon	11	Extensive
14	GSM2332092	Pediatric UC	Colon	7	Limited
15	GSM2332093	Pediatric UC	Colon	9	Limited
16	GSM2332094	Pediatric UC	Colon	17	Limited
17	GSM2332095	Pediatric UC	Colon	16	Limited
18	GSM2332096	Pediatric UC	Colon	15	Limited
19	GSM2332097	Pediatric UC	Colon	15	Limited
1	GSM232098	Adult Control	Colon	NA	NA
2	GSM2332099	Adult Control	Colon	NA	NA
3	GSM2332100	Adult Control	Colon	NA	NA
4	GSM2332101	Adult Control	Colon	NA	NA
5	GSM2332102	Adult Control	Colon	NA	NA
6	GSM2332103	Adult Control	Colon	NA	NA
7	GSM2332104	Adult Control	Colon	NA	NA
8	GSM2332105	Adult Control	Colon	NA	NA
9	GSM2332106	Adult Control	Colon	NA	NA
10	GSM2332107	Adult Control	Colon	NA	NA
11	GSM2332108	Adult Control	Colon	NA	NA
12	GSM2332109	Adult Control	Colon	NA	NA
13	GSM2332110	Adult Control	Colon	NA	NA
14	GSM2332111	Adult Control	Colon	NA	NA
15	GSM2332112	Adult Control	Colon	NA	NA
16	GSM2332113	Adult Control	Colon	NA	NA
17	GSM2332114	Adult Control	Colon	NA	NA
18	GSM2332115	Adult Control	Colon	NA	NA
19	GSM2332116	Adult Control	Colon	NA	NA
20	GSM2332117	Adult Control	Colon	NA	NA
21	GSM2332118	Adult Control	Colon	NA	NA
1	GSM2332119	Adult UC	Colon	51	Limited
2	GSM2332120	Adult UC	Colon	44	Limited
3	GSM2332121	Adult UC	Colon	41	Limited
4	GSM2332122	Adult UC	Colon	77	Limited
5	GSM2332123	Adult UC	Colon	34	Limited
6	GSM2332124	Adult UC	Colon	27	Limited
7	GSM2332125	Adult UC	Colon	27	Extensive
8	GSM2332126	Adult UC	Colon	63	Limited
9	GSM2332127	Adult UC	Colon	39	Limited
10	GSM2332128	Adult UC	Colon	28	Limited
11	GSM2332129	Adult UC	Colon	59	Limited
12	GSM2332130	Adult UC	Colon	50	Limited
13	GSM2332131	Adult UC	Colon	51	Limited
14	GSM2332132	Adult UC	Colon	28	Limited
15	GSM2332133	Adult UC	Colon	46	Extensive
16	GSM2332134	Adult UC	Colon	30	Limited
17	GSM2332135	Adult UC	Colon	38	Limited
18	GSM2332136	Adult UC	Colon	49	Limited
19	GSM2332137	Adult UC	Colon	56	Extensive
20	GSM2332138	Adult UC	Colon	63	Extensive
21	GSM2332139	Adult UC	Colon	27	Extensive
22	GSM2332140	Adult UC	Colon	42	Limited
23	GSM2332141	Adult UC	Colon	20	Extensive
24	GSM2332142	Adult UC	Colon	30	Extensive
25	GSM2332143	Adult UC	Colon	69	Limited
26	GSM2332144	Adult UC	Colon	44	Limited
27	GSM2332145	Adult UC	Colon	51	Limited
28	GSM2332146	Adult UC	Colon	39	Limited
29	GSM2332147	Adult UC	Colon	21	Limited
30	GSM2332148	Adult UC	Colon	63	Limited
31	GSM2332149	Adult UC	Colon	45	Limited
32	GSM2332150	Adult UC	Colon	36	Limited
33	GSM2332151	Adult UC	Colon	19	Extensive
34	GSM2332152	Adult UC	Colon	25	Extensive
35	GSM2332153	Adult UC	Colon	47	Limited
36	GSM2332154	Adult UC	Colon	46	Limited
37	GSM2332155	Adult UC	Colon	63	Limited
38	GSM2332156	Adult UC	Colon	33	Limited
39	GSM2332157	Adult UC	Colon	36	Extensive
40	GSM2332158	Adult UC	Colon	23	Limited
41	GSM2332159	Adult UC	Colon	41	Limited
42	GSM2332160	Adult UC	Colon	26	Extensive
43	GSM2332161	Adult UC	Colon	51	Extensive
44	GSM2332162	Adult UC	Colon	24	Limited
45	GSM2332163	Adult UC	Colon	19	Limited
46	GSM2332164	Adult UC	Colon	52	Limited
47	GSM2332165	Adult UC	Colon	52	Limited
48	GSM2332166	Adult UC	Colon	63	Limited
49	GSM2332167	Adult UC	Colon	38	Limited
50	GSM2332168	Adult UC	Colon	57	Limited
51	GSM2332169	Adult UC	Colon	20	Limited
52	GSM2332170	Adult UC	Colon	27	Extensive
53	GSM2332171	Adult UC	Colon	30	Extensive
54	GSM2332172	Adult UC	Colon	29	Extensive
55	GSM2332173	Adult UC	Colon	31	Extensive
56	GSM2332174	Adult UC	Colon	42	Extensive
57	GSM2332175	Adult UC	Colon	46	Limited
58	GSM2332176	Adult UC	Colon	33	Limited
59	GSM2332177	Adult UC	Colon	46	Limited
60	GSM2332178	Adult UC	Colon	46	Limited
61	GSM2332179	Adult UC	Colon	30	Extensive
62	GSM2332180	Adult UC	Colon	40	Limited
63	GSM2332181	Adult UC	Colon	34	Limited
64	GSM2332182	Adult UC	Colon	67	Limited
65	GSM2332183	Adult UC	Colon	50	Extensive
66	GSM2332184	Adult UC	Colon	40	Limited
67	GSM2332185	Adult UC	Colon	63	Limited
68	GSM2332186	Adult UC	Colon	33	Limited
69	GSM2332187	Adult UC	Colon	27	Extensive
70	GSM2332188	Adult UC	Colon	44	Limited
71	GSM2332189	Adult UC	Colon	38	Limited
72	GSM2332190	Adult UC	Colon	54	Extensive
73	GSM2332191	Adult UC	Colon	22	Limited
74	GSM2332192	Adult UC	Colon	51	Limited
75	GSM2332193	Adult UC	Colon	58	Limited
76	GSM2332194	Adult UC	Colon	71	Limited
77	GSM2332195	Adult UC	Colon	47	Extensive
78	GSM2332196	Adult UC	Colon	39	Limited
79	GSM2332197	Adult UC	Colon	49	Extensive
80	GSM2332198	Adult UC	Colon	45	Limited
81	GSM2332199	Adult UC	Colon	25	Limited
82	GSM2332200	Adult UC	Colon	36	Limited
83	GSM2332201	Adult UC	Colon	32	Extensive
84	GSM2332202	Adult UC	Colon	64	Extensive
85	GSM2332203	Adult UC	Colon	53	Limited
86	GSM2332204	Adult UC	Colon	27	Limited
87	GSM2332205	Adult UC	Colon	69	Extensive
UC, Ulcerative colitis; NA, Not available.

## Sheet: GSE126124
Samples details in GSE126124 dataset.
Number	Sample	Group	Tissue	Age	Gender
1	GSM3591984	Pediatric Control	Colon	15	Female
2	GSM3591989	Pediatric Control	Colon	11	Female
3	GSM3591997	Pediatric Control	Colon	15	Female
4	GSM3591999	Pediatric Control	Colon	16	Female
5	GSM3592002	Pediatric Control	Colon	13	Female
6	GSM3592003	Pediatric Control	Colon	16	Female
7	GSM3592010	Pediatric Control	Colon	16	Female
8	GSM3592020	Pediatric Control	Colon	17	Female
9	GSM3592022	Pediatric Control	Colon	18	Female
10	GSM3592026	Pediatric Control	Colon	12	Female
11	GSM3591988	Pediatric Control	Colon	16	Male
12	GSM3591994	Pediatric Control	Colon	18	Male
13	GSM3592008	Pediatric Control	Colon	11	Male
14	GSM3592009	Pediatric Control	Colon	15	Male
15	GSM3592011	Pediatric Control	Colon	14	Male
16	GSM3592012	Pediatric Control	Colon	11	Male
17	GSM3592015	Pediatric Control	Colon	8	Male
18	GSM3592023	Pediatric Control	Colon	11	Male
19	GSM3592028	Pediatric Control	Colon	15	Male
20	GSM3592030	Pediatric Control	Colon	9	Male
21	GSM3592061	Pediatric Control	Colon	9	Male
1	GSM3591987	Pediatric UC	Colon	13	Female
2	GSM3591998	Pediatric UC	Colon	17	Female
3	GSM3592025	Pediatric UC	Colon	9	Female
4	GSM3592032	Pediatric UC	Colon	13	Female
5	GSM3592033	Pediatric UC	Colon	16	Female
6	GSM3592038	Pediatric UC	Colon	8	Female
7	GSM3592051	Pediatric UC	Colon	11	Female
8	GSM3592005	Pediatric UC	Colon	16	Male
9	GSM3592013	Pediatric UC	Colon	15	Male
10	GSM3592021	Pediatric UC	Colon	16	Male
11	GSM3592034	Pediatric UC	Colon	14	Male
12	GSM3592036	Pediatric UC	Colon	14	Male
13	GSM3592039	Pediatric UC	Colon	17	Male
14	GSM3592041	Pediatric UC	Colon	14	Male
15	GSM3592053	Pediatric UC	Colon	16	Male
16	GSM3592055	Pediatric UC	Colon	17	Male
17	GSM3592057	Pediatric UC	Colon	15	Male
18	GSM3592058	Pediatric UC	Colon	12	Male
19	GSM3592059	Pediatric UC	Colon	15	Male
20	GSM3592060	Pediatric UC	Colon	13	Male
UC, Ulcerative colitis.

## Sheet: A combination of two datasets
Samples details in the combination of both two datasets.
Number	Sample	Group	Tissue	Age
1	GSM233207	Pediatric UC	Colon	16
2	GSM2332080	Pediatric UC	Colon	9
3	GSM2332081	Pediatric UC	Colon	12
4	GSM2332082	Pediatric UC	Colon	17
5	GSM2332083	Pediatric UC	Colon	12
6	GSM2332084	Pediatric UC	Colon	10
7	GSM2332085	Pediatric UC	Colon	6
8	GSM2332086	Pediatric UC	Colon	16
9	GSM2332087	Pediatric UC	Colon	15
10	GSM2332088	Pediatric UC	Colon	15
11	GSM2332089	Pediatric UC	Colon	15
12	GSM2332090	Pediatric UC	Colon	13
13	GSM2332091	Pediatric UC	Colon	11
14	GSM2332092	Pediatric UC	Colon	7
15	GSM2332093	Pediatric UC	Colon	9
16	GSM2332094	Pediatric UC	Colon	17
17	GSM2332095	Pediatric UC	Colon	16
18	GSM2332096	Pediatric UC	Colon	15
19	GSM2332097	Pediatric UC	Colon	15
20	GSM3591987	Pediatric UC	Colon	13
21	GSM3591998	Pediatric UC	Colon	17
22	GSM3592025	Pediatric UC	Colon	9
23	GSM3592032	Pediatric UC	Colon	13
24	GSM3592033	Pediatric UC	Colon	16
25	GSM3592038	Pediatric UC	Colon	8
26	GSM3592051	Pediatric UC	Colon	11
27	GSM3592005	Pediatric UC	Colon	16
28	GSM3592013	Pediatric UC	Colon	15
29	GSM3592021	Pediatric UC	Colon	16
30	GSM3592034	Pediatric UC	Colon	14
31	GSM3592036	Pediatric UC	Colon	14
32	GSM3592039	Pediatric UC	Colon	17
33	GSM3592041	Pediatric UC	Colon	14
34	GSM3592053	Pediatric UC	Colon	16
35	GSM3592055	Pediatric UC	Colon	17
36	GSM3592057	Pediatric UC	Colon	15
37	GSM3592058	Pediatric UC	Colon	12
38	GSM3592059	Pediatric UC	Colon	15
39	GSM3592060	Pediatric UC	Colon	13
1	GSM3591984	Pediatric Control	Colon	15
2	GSM3591989	Pediatric Control	Colon	11
3	GSM3591997	Pediatric Control	Colon	15
4	GSM3591999	Pediatric Control	Colon	16
5	GSM3592002	Pediatric Control	Colon	13
6	GSM3592003	Pediatric Control	Colon	16
7	GSM3592010	Pediatric Control	Colon	16
8	GSM3592020	Pediatric Control	Colon	17
9	GSM3592022	Pediatric Control	Colon	18
10	GSM3592026	Pediatric Control	Colon	12
11	GSM3591988	Pediatric Control	Colon	16
12	GSM3591994	Pediatric Control	Colon	18
13	GSM3592008	Pediatric Control	Colon	11
14	GSM3592009	Pediatric Control	Colon	15
15	GSM3592011	Pediatric Control	Colon	14
16	GSM3592012	Pediatric Control	Colon	11
17	GSM3592015	Pediatric Control	Colon	8
18	GSM3592023	Pediatric Control	Colon	11
19	GSM3592028	Pediatric Control	Colon	15
20	GSM3592030	Pediatric Control	Colon	9
21	GSM3592061	Pediatric Control	Colon	9
1	GSM2332119	Adult UC	Colon	51
2	GSM2332120	Adult UC	Colon	44
3	GSM2332121	Adult UC	Colon	41
4	GSM2332122	Adult UC	Colon	77
5	GSM2332123	Adult UC	Colon	34
6	GSM2332124	Adult UC	Colon	27
7	GSM2332125	Adult UC	Colon	27
8	GSM2332126	Adult UC	Colon	63
9	GSM2332127	Adult UC	Colon	39
10	GSM2332128	Adult UC	Colon	28
11	GSM2332129	Adult UC	Colon	59
12	GSM2332130	Adult UC	Colon	50
13	GSM2332131	Adult UC	Colon	51
14	GSM2332132	Adult UC	Colon	28
15	GSM2332133	Adult UC	Colon	46
16	GSM2332134	Adult UC	Colon	30
17	GSM2332135	Adult UC	Colon	38
18	GSM2332136	Adult UC	Colon	49
19	GSM2332137	Adult UC	Colon	56
20	GSM2332138	Adult UC	Colon	63
21	GSM2332139	Adult UC	Colon	27
22	GSM2332140	Adult UC	Colon	42
23	GSM2332141	Adult UC	Colon	20
24	GSM2332142	Adult UC	Colon	30
25	GSM2332143	Adult UC	Colon	69
26	GSM2332144	Adult UC	Colon	44
27	GSM2332145	Adult UC	Colon	51
28	GSM2332146	Adult UC	Colon	39
29	GSM2332147	Adult UC	Colon	21
30	GSM2332148	Adult UC	Colon	63
31	GSM2332149	Adult UC	Colon	45
32	GSM2332150	Adult UC	Colon	36
33	GSM2332151	Adult UC	Colon	19
34	GSM2332152	Adult UC	Colon	25
35	GSM2332153	Adult UC	Colon	47
36	GSM2332154	Adult UC	Colon	46
37	GSM2332155	Adult UC	Colon	63
38	GSM2332156	Adult UC	Colon	33
39	GSM2332157	Adult UC	Colon	36
40	GSM2332158	Adult UC	Colon	23
41	GSM2332159	Adult UC	Colon	41
42	GSM2332160	Adult UC	Colon	26
43	GSM2332161	Adult UC	Colon	51
44	GSM2332162	Adult UC	Colon	24
45	GSM2332163	Adult UC	Colon	19
46	GSM2332164	Adult UC	Colon	52
47	GSM2332165	Adult UC	Colon	52
48	GSM2332166	Adult UC	Colon	63
49	GSM2332167	Adult UC	Colon	38
50	GSM2332168	Adult UC	Colon	57
51	GSM2332169	Adult UC	Colon	20
52	GSM2332170	Adult UC	Colon	27
53	GSM2332171	Adult UC	Colon	30
54	GSM2332172	Adult UC	Colon	29
55	GSM2332173	Adult UC	Colon	31
56	GSM2332174	Adult UC	Colon	42
57	GSM2332175	Adult UC	Colon	46
58	GSM2332176	Adult UC	Colon	33
59	GSM2332177	Adult UC	Colon	46
60	GSM2332178	Adult UC	Colon	46
61	GSM2332179	Adult UC	Colon	30
62	GSM2332180	Adult UC	Colon	40
63	GSM2332181	Adult UC	Colon	34
64	GSM2332182	Adult UC	Colon	67
65	GSM2332183	Adult UC	Colon	50
66	GSM2332184	Adult UC	Colon	40
67	GSM2332185	Adult UC	Colon	63
68	GSM2332186	Adult UC	Colon	33
69	GSM2332187	Adult UC	Colon	27
70	GSM2332188	Adult UC	Colon	44
71	GSM2332189	Adult UC	Colon	38
72	GSM2332190	Adult UC	Colon	54
73	GSM2332191	Adult UC	Colon	22
74	GSM2332192	Adult UC	Colon	51
75	GSM2332193	Adult UC	Colon	58
76	GSM2332194	Adult UC	Colon	71
77	GSM2332195	Adult UC	Colon	47
78	GSM2332196	Adult UC	Colon	39
79	GSM2332197	Adult UC	Colon	49
80	GSM2332198	Adult UC	Colon	45
81	GSM2332199	Adult UC	Colon	25
82	GSM2332200	Adult UC	Colon	36
83	GSM2332201	Adult UC	Colon	32
84	GSM2332202	Adult UC	Colon	64
85	GSM2332203	Adult UC	Colon	53
86	GSM2332204	Adult UC	Colon	27
87	GSM2332205	Adult UC	Colon	69
1	GSM232098	Adult Control	Colon	NA
2	GSM2332099	Adult Control	Colon	NA
3	GSM2332100	Adult Control	Colon	NA
4	GSM2332101	Adult Control	Colon	NA
5	GSM2332102	Adult Control	Colon	NA
6	GSM2332103	Adult Control	Colon	NA
7	GSM2332104	Adult Control	Colon	NA
8	GSM2332105	Adult Control	Colon	NA
9	GSM2332106	Adult Control	Colon	NA
10	GSM2332107	Adult Control	Colon	NA
11	GSM2332108	Adult Control	Colon	NA
12	GSM2332109	Adult Control	Colon	NA
13	GSM2332110	Adult Control	Colon	NA
14	GSM2332111	Adult Control	Colon	NA
15	GSM2332112	Adult Control	Colon	NA
16	GSM2332113	Adult Control	Colon	NA
17	GSM2332114	Adult Control	Colon	NA
18	GSM2332115	Adult Control	Colon	NA
19	GSM2332116	Adult Control	Colon	NA
20	GSM2332117	Adult Control	Colon	NA
21	GSM2332118	Adult Control	Colon	NA
UC, Ulcerative colitis; NA, Not available.
