# Supplementary material for: Evidence for the butyrate metabolism as key pathway improving ulcerative colitis in both pediatric and adult patients
Source: Bioengineered. 2021 Oct 21;12(1):8309–24. doi: 10.1080/21655979.2021.1985815 (PMC8806981; doi:10.1080/21655979.2021.1985815)
Supplement: Supplemental Material [file KBIE_A_1985815_SM9367.zip › supplementary/Supplementary Material 4.xlsx]

## Sheet: Sheet1
Supplementary Material 4: A list of DEGs.
Genes	Groups
C9orf152	Pediatric Down
PLCE1	Pediatric Down
PTPRR	Pediatric Down
HSD17B2	Pediatric Down
CYCS	Pediatric Down
EPB41L4B	Pediatric Down
HMGCS2	Pediatric Down
GDA	Pediatric Down
ANKS4B	Pediatric Down
GOT1	Pediatric Down
ECH1	Pediatric Down
FAHD1	Pediatric Down
DHRS11	Pediatric Down
HSD11B2	Pediatric Down
BMP3	Pediatric Down
HNMT	Pediatric Down
PAPSS2	Pediatric Down
ACSM3	Pediatric Down
CDC14A	Pediatric Down
TRPM6	Pediatric Down
A1CF	Pediatric Down
PDCD4	Pediatric Down
CES2	Pediatric Down
ANO5	Pediatric Down
ARHGEF9	Pediatric Down
ABR	Pediatric Down
MGAT4B	Pediatric Down
TMEM63C	Pediatric Down
ALDH18A1	Pediatric Down
MAOA	Pediatric Down
SLC16A5	Pediatric Down
PDZD3	Pediatric Down
GUCY2C	Pediatric Down
CDC42BPA	Pediatric Down
TSPAN7	Pediatric Down
HHLA2	Pediatric Down
BDH2	Pediatric Down
SLC38A4	Pediatric Down
AHCYL2	Pediatric Down
PLD1	Pediatric Down
INPP5J	Pediatric Down
OCRL	Pediatric Down
MCOLN2	Pediatric Down
APOBEC3B	Pediatric Down
SLC39A5	Pediatric Down
NAALADL2	Pediatric Down
MGST1	Pediatric Down
SLC3A1	Pediatric Down
PBLD	Pediatric Down
C10orf99	Pediatric Down
ACVR2A	Pediatric Down
KLF4	Pediatric Down
SULT1A2	Pediatric Down
ASTE1	Pediatric Down
ACSF2	Pediatric Down
RPS6KA6	Pediatric Down
BCL2L15	Pediatric Down
CDHR1	Pediatric Down
PPARGC1A	Pediatric Down
ARHGAP42	Pediatric Down
HOXB5	Pediatric Down
NDRG2	Pediatric Down
CXorf23	Pediatric Down
NEDD4L	Pediatric Down
ANO9	Pediatric Down
AQP8	Pediatric Down
METTL7B	Pediatric Down
TMPRSS4	Pediatric Down
HOXA5	Pediatric Down
HPGDS	Pediatric Down
ADH1C	Pediatric Down
ANO10	Pediatric Down
CYP2C9	Pediatric Down
SGK2	Pediatric Down
HNF4G	Pediatric Down
SLC9A2	Pediatric Down
ZCCHC10	Pediatric Down
SLC17A4	Pediatric Down
NPY1R	Pediatric Down
UGT2A3	Pediatric Down
GCNT2	Pediatric Down
CYP4F12	Pediatric Down
LRRC19	Pediatric Down
PRKACB	Pediatric Down
TRHDE	Pediatric Down
GXYLT2	Pediatric Down
ZBTB7C	Pediatric Down
CWH43	Pediatric Down
MEP1A	Pediatric Down
MAGI1	Pediatric Down
SLC23A3	Pediatric Down
GPR160	Pediatric Down
GPD1L	Pediatric Down
PDK4	Pediatric Down
PANK3	Pediatric Down
CA12	Pediatric Down
GUCA2A	Pediatric Down
BSG	Pediatric Down
SLC22A5	Pediatric Down
GRAMD1C	Pediatric Down
HMGCR	Pediatric Down
NR3C2	Pediatric Down
VIL1	Pediatric Down
IP6K2	Pediatric Down
RMND5A	Pediatric Down
ACADM	Pediatric Down
GIPC2	Pediatric Down
SLC22A23	Pediatric Down
SLC44A3	Pediatric Down
TLN2	Pediatric Down
FAM83B	Pediatric Down
SFXN1	Pediatric Down
PFKFB2	Pediatric Down
HOXA2	Pediatric Down
ANKH	Pediatric Down
RHOU	Pediatric Down
OCLN	Pediatric Down
MOGAT3	Pediatric Down
NDRG1	Pediatric Down
APPL2	Pediatric Down
ACOT11	Pediatric Down
CYP4F2	Pediatric Down
FZD5	Pediatric Down
PLCD1	Pediatric Down
GCOM1	Pediatric Down
HSD3B2	Pediatric Down
PLEKHH1	Pediatric Down
SYTL2	Pediatric Down
TMEM38B	Pediatric Down
LRRCC1	Pediatric Down
CMTM4	Pediatric Down
SLC26A2	Pediatric Down
TST	Pediatric Down
SLC35D1	Pediatric Down
FSIP2	Pediatric Down
ISX	Pediatric Down
LRRC1	Pediatric Down
ESRP1	Pediatric Down
GDPD2	Pediatric Down
HNF1B	Pediatric Down
TMEM133	Pediatric Down
HOOK1	Pediatric Down
PTGR2	Pediatric Down
MS4A12	Pediatric Down
OTC	Pediatric Down
ABCB11	Pediatric Down
AIFM3	Pediatric Down
SLC27A2	Pediatric Down
NIPAL1	Pediatric Down
TMED6	Pediatric Down
ABCC13	Pediatric Down
CPT1A	Pediatric Down
ZNF91	Pediatric Down
HSDL2	Pediatric Down
CNNM2	Pediatric Down
ABCA5	Pediatric Down
FABP2	Pediatric Down
PPP2R3A	Pediatric Down
MYO1D	Pediatric Down
B4GALNT2	Pediatric Down
TMEM56	Pediatric Down
SLC4A4	Pediatric Down
MEP1B	Pediatric Down
SLC16A1	Pediatric Down
EHHADH	Pediatric Down
PSD3	Pediatric Down
IQGAP2	Pediatric Down
CHPT1	Pediatric Down
XPNPEP2	Pediatric Down
EIF4EBP2	Pediatric Down
SLC22A18AS	Pediatric Down
CEP70	Pediatric Down
TRAF3IP2	Pediatric Down
MAST2	Pediatric Down
NBEAL1	Pediatric Down
MTM1	Pediatric Down
NETO2	Pediatric Down
DSP	Pediatric Down
SERPINA6	Pediatric Down
FLVCR1	Pediatric Down
STRADB	Pediatric Down
ZFP3	Pediatric Down
PHLPP2	Pediatric Down
PRDX6	Pediatric Down
AKR1B10	Pediatric Down
TUBAL3	Pediatric Down
ARL14	Pediatric Down
PIGZ	Pediatric Down
PTGDR	Pediatric Down
MPP7	Pediatric Down
TTLL6	Pediatric Down
FMO4	Pediatric Down
CNTN4	Pediatric Down
SRI	Pediatric Down
KIFAP3	Pediatric Down
CNKSR3	Pediatric Down
TFCP2L1	Pediatric Down
SAMD13	Pediatric Down
MIER3	Pediatric Down
MBOAT1	Pediatric Down
SCIN	Pediatric Down
CKB	Pediatric Down
SLC26A3	Pediatric Down
ACOX1	Pediatric Down
SDR42E1	Pediatric Down
PRKG2	Pediatric Down
HSD17B11	Pediatric Down
MAGI3	Pediatric Down
KIF16B	Pediatric Down
ERMP1	Pediatric Down
PPARG	Pediatric Down
RAPGEFL1	Pediatric Down
DSC2	Pediatric Down
CROT	Pediatric Down
LRRC31	Pediatric Down
RDH5	Pediatric Down
ABCB1	Pediatric Down
FAR2	Pediatric Down
EMP1	Pediatric Down
TMEM171	Pediatric Down
ABCA8	Pediatric Down
SLC19A3	Pediatric Down
CLCN2	Pediatric Down
SATB2	Pediatric Down
SLC16A9	Pediatric Down
GLB1L2	Pediatric Down
PDE8A	Pediatric Down
SULT1A1	Pediatric Down
MAPRE3	Pediatric Down
VLDLR	Pediatric Down
HIGD1A	Pediatric Down
ABCC3	Pediatric Down
FGFR2	Pediatric Down
PDK2	Pediatric Down
ZNF124	Pediatric Down
PCK1	Pediatric Down
CNNM4	Pediatric Down
ACVR1C	Pediatric Down
MRPL35	Pediatric Down
WDR78	Pediatric Down
TINAG	Pediatric Down
RUNDC3B	Pediatric Down
IL17RB	Pediatric Down
NMT2	Pediatric Down
DQX1	Pediatric Down
NHEJ1	Pediatric Down
AMACR	Pediatric Down
CAMK2N1	Pediatric Down
VPS13A	Pediatric Down
HAVCR1	Pediatric Down
ARRDC4	Pediatric Down
SLC10A2	Pediatric Down
CHKA	Pediatric Down
CPT2	Pediatric Down
SEMA6A	Pediatric Down
ENTPD5	Pediatric Down
ACSS2	Pediatric Down
VDR	Pediatric Down
SH3RF2	Pediatric Down
CNTN3	Pediatric Down
KIAA1324L	Pediatric Down
CACNA1D	Pediatric Down
ABCG2	Pediatric Down
LANCL3	Pediatric Down
NCKAP5	Pediatric Down
PLXNA2	Pediatric Down
CHP2	Pediatric Down
CAPN13	Pediatric Down
UGDH	Pediatric Down
MYO1A	Pediatric Down
SLC36A1	Pediatric Down
AKAP1	Pediatric Down
FABP1	Pediatric Down
ETFDH	Pediatric Down
IL1R2	Pediatric Down
TSEN2	Pediatric Down
EXPH5	Pediatric Down
PTGR1	Pediatric Down
ENDOD1	Pediatric Down
SLC20A1	Pediatric Down
SLC30A10	Pediatric Down
NR5A2	Pediatric Down
SLC27A4	Pediatric Down
PRR15	Pediatric Down
SNX30	Pediatric Down
ATP8A1	Pediatric Down
RBM47	Pediatric Down
FMO5	Pediatric Down
SLC20A2	Pediatric Down
ZDHHC23	Pediatric Down
PAQR5	Pediatric Down
TMEM164	Pediatric Down
PLEKHG6	Pediatric Down
CA2	Pediatric Down
SLC25A33	Pediatric Down
HNF4A	Pediatric Down
TMEM116	Pediatric Down
DDC	Pediatric Down
ANPEP	Pediatric Down
PROM1	Pediatric Down
PADI2	Pediatric Down
MGAT4A	Pediatric Down
SLC39A2	Pediatric Down
NR1H4	Pediatric Down
CTDSPL	Pediatric Down
CLYBL	Pediatric Down
C6orf136	Pediatric Down
CMBL	Pediatric Down
RAVER2	Pediatric Down
TMEM220	Pediatric Down
C7orf31	Pediatric Down
BEST2	Pediatric Down
ATP6V0D2	Pediatric Down
PLCD3	Pediatric Down
ME3	Pediatric Down
HOXB9	Pediatric Down
SCUBE2	Pediatric Down
ENPP1	Pediatric Down
PEX11A	Pediatric Down
GBA3	Pediatric Down
UGP2	Pediatric Down
CLDN8	Pediatric Down
CYP2B6	Pediatric Down
PEX19	Pediatric Down
ANK3	Pediatric Down
TCEA3	Pediatric Down
CLRN3	Pediatric Down
SEMA5A	Pediatric Down
ADH6	Pediatric Down
HEPACAM2	Pediatric Down
VIPR1	Pediatric Down
FASTKD1	Pediatric Down
RNF157	Pediatric Down
KCNK5	Pediatric Down
ETNK1	Pediatric Down
POPDC3	Pediatric Down
ACOX2	Pediatric Down
CA1	Pediatric Down
RETSAT	Pediatric Down
SULT1B1	Pediatric Down
MARVELD2	Pediatric Down
VSIG10	Pediatric Down
EPB41L5	Pediatric Down
GPR39	Pediatric Down
DPP10	Pediatric Down
VAV3	Pediatric Down
MTMR11	Pediatric Down
TDP2	Pediatric Down
SELENBP1	Pediatric Down
NEK3	Pediatric Down
GRAMD3	Pediatric Down
SCN9A	Pediatric Down
DLG1	Pediatric Down
CLK4	Pediatric Down
OTOP2	Pediatric Down
AHSA2	Pediatric Down
MIER1	Pediatric Down
RAB3IP	Pediatric Down
PTCD3	Pediatric Down
C10orf12	Pediatric Down
EPS8	Pediatric Down
EIF4G3	Pediatric Down
CYP2C19	Pediatric Down
FLJ36840	Pediatric Down
ROCK2	Pediatric Down
ZNF702P	Pediatric Down
ATL2	Pediatric Down
ZNF83	Pediatric Down
NPY6R	Pediatric Down
FRRS1	Pediatric Down
ATAD1	Pediatric Down
PLIN2	Pediatric Down
USP7	Pediatric Down
ZSCAN16	Pediatric Down
MAP3K13	Pediatric Down
FLJ42627	Pediatric Down
ZZEF1	Pediatric Down
DEPDC5	Pediatric Down
C3orf52	Pediatric Down
POF1B	Pediatric Down
PLA2R1	Pediatric Down
MED14	Pediatric Down
SLC9A3	Pediatric Down
FRYL	Pediatric Down
LPIN3	Pediatric Down
FAM126B	Pediatric Down
DGKD	Pediatric Down
HEXIM1	Pediatric Down
OPA1	Pediatric Down
PRPF39	Pediatric Down
ATP7B	Pediatric Down
FMN1	Pediatric Down
CYP3A5	Pediatric Down
CENPJ	Pediatric Down
SYTL4	Pediatric Down
LOC401320	Pediatric Down
DNAJC11	Pediatric Down
PDSS1	Pediatric Down
ZNF254	Pediatric Down
MAP7	Pediatric Down
SPAG9	Pediatric Down
PLEKHM3	Pediatric Down
MIR17HG	Pediatric Down
COX7B	Pediatric Down
BTBD9	Pediatric Down
ATXN2	Pediatric Down
SLC44A5	Pediatric Down
DMXL1	Pediatric Down
PP13439	Pediatric Down
RABGGTB	Pediatric Down
FAM160A2	Pediatric Down
FASTKD2	Pediatric Down
RNF43	Pediatric Down
PDE3A	Pediatric Down
ZNF480	Pediatric Down
CCDC14	Pediatric Down
RNPC3	Pediatric Down
NAA40	Pediatric Down
PKP2	Pediatric Down
TRIP10	Pediatric Down
NPHP3	Pediatric Down
ARGLU1	Pediatric Down
FKTN	Pediatric Down
WEE1	Pediatric Down
SLC22A3	Pediatric Down
TRIM24	Pediatric Down
ZNF608	Pediatric Down
GBA2	Pediatric Down
KIAA1109	Pediatric Down
ABCD3	Pediatric Down
DOCK1	Pediatric Down
NPAS2	Pediatric Down
FOXP2	Pediatric Down
NUCKS1	Pediatric Down
FOXJ3	Pediatric Down
DNAH7	Pediatric Down
RTN4IP1	Pediatric Down
ZNF493	Pediatric Down
NGEF	Pediatric Down
MYO9A	Pediatric Down
NTRK2	Pediatric Down
TAS2R4	Pediatric Down
NHLRC2	Pediatric Down
MYSM1	Pediatric Down
SEC24B	Pediatric Down
DAZAP2	Pediatric Down
ZNF808	Pediatric Down
CYB5B	Pediatric Down
MED7	Pediatric Down
CHML	Pediatric Down
PGAP1	Pediatric Down
TRAK2	Pediatric Down
NEO1	Pediatric Down
LGALS3	Pediatric Down
APOOL	Pediatric Down
RNF152	Pediatric Down
LRRC37B	Pediatric Down
TOM1L1	Pediatric Down
NSUN6	Pediatric Down
SRGAP1	Pediatric Down
SEMA6D	Pediatric Down
LOC642980	Pediatric Down
GUF1	Pediatric Down
CEP192	Pediatric Down
ARHGAP5	Pediatric Down
CACNB2	Pediatric Down
PAN3	Pediatric Down
ZNF507	Pediatric Down
LUC7L3	Pediatric Down
ZNF204P	Pediatric Down
DET1	Pediatric Down
RNASE1	Pediatric Down
ZDHHC21	Pediatric Down
ATP6V0A1	Pediatric Down
PPIP5K2	Pediatric Down
TTC14	Pediatric Down
MANSC1	Pediatric Down
MRPL42	Pediatric Down
SIAE	Pediatric Down
CEACAM1	Pediatric Down
UBAP2	Pediatric Down
SPRED2	Pediatric Down
LIN7C	Pediatric Down
LYRM7	Pediatric Down
MCM8	Pediatric Down
SRRM2	Pediatric Down
ZNF682	Pediatric Down
HNRNPA1	Pediatric Down
RBAK	Pediatric Down
LCN8	Pediatric Down
BRWD1	Pediatric Down
LETMD1	Pediatric Down
UQCRC2	Pediatric Down
PPIP5K1	Pediatric Down
MLLT4	Pediatric Down
MYB	Pediatric Down
MLXIP	Pediatric Down
RRN3	Pediatric Down
TNIK	Pediatric Down
RPL10A	Pediatric Down
ADD3	Pediatric Down
AFF1	Pediatric Down
SETD2	Pediatric Down
CAPN3	Pediatric Down
TUG1	Pediatric Down
TPP2	Pediatric Down
ATAD2B	Pediatric Down
DIAPH2	Pediatric Down
MAML2	Pediatric Down
ZNF704	Pediatric Down
ATOH1	Pediatric Down
SAMD12	Pediatric Down
ACAT1	Pediatric Down
PHF3	Pediatric Down
ZNF43	Pediatric Down
DPP4	Pediatric Down
THOC2	Pediatric Down
EXOC6B	Pediatric Down
SOS2	Pediatric Down
TMEM161B	Pediatric Down
ZNF721	Pediatric Down
SIPA1L2	Pediatric Down
MTMR8	Pediatric Down
CBR4	Pediatric Down
VPS41	Pediatric Down
CASD1	Pediatric Down
PLAGL1	Pediatric Down
PCLO	Pediatric Down
USP54	Pediatric Down
CDH17	Pediatric Down
PAXIP1	Pediatric Down
PRPF4B	Pediatric Down
LIMA1	Pediatric Down
MUC12	Pediatric Down
MRRF	Pediatric Down
PRKAB2	Pediatric Down
UQCRFS1	Pediatric Down
RRN3P1	Pediatric Down
UQCRB	Pediatric Down
S100A14	Pediatric Down
MAML3	Pediatric Down
PDPK1	Pediatric Down
CD2AP	Pediatric Down
TPH1	Pediatric Down
SHPRH	Pediatric Down
LRPPRC	Pediatric Down
FLNB	Pediatric Down
PCID2	Pediatric Down
NR6A1	Pediatric Down
CDCA7	Pediatric Down
USP45	Pediatric Down
NAPEPLD	Pediatric Down
KIAA2026	Pediatric Down
CD9	Pediatric Down
USP53	Pediatric Down
NXF1	Pediatric Down
ZNF195	Pediatric Down
CREBZF	Pediatric Down
CCNT2	Pediatric Down
IFRD1	Pediatric Down
PUS10	Pediatric Down
ZRANB2	Pediatric Down
CCDC93	Pediatric Down
LMTK2	Pediatric Down
NAA35	Pediatric Down
VPS8	Pediatric Down
UBE4A	Pediatric Down
IDH3A	Pediatric Down
FAM200B	Pediatric Down
SLC4A10	Pediatric Down
EIF4B	Pediatric Down
CLK1	Pediatric Down
PHACTR4	Pediatric Down
PILRB	Pediatric Down
LRP6	Pediatric Down
EZH1	Pediatric Down
KIAA0907	Pediatric Down
RPL21	Pediatric Down
KLF8	Pediatric Down
SNRPA1	Pediatric Down
LOC100130428	Pediatric Down
DCUN1D1	Pediatric Down
ZFC3H1	Pediatric Down
ZNF844	Pediatric Down
CYP2C18	Pediatric Down
AKAP9	Pediatric Down
KLHL8	Pediatric Down
MICAL2	Pediatric Down
STRBP	Pediatric Down
MICAL3	Pediatric Down
NCBP1	Pediatric Down
PRR5L	Pediatric Down
LRRC40	Pediatric Down
RANBP17	Pediatric Down
TMEM131	Pediatric Down
PRO2012	Pediatric Down
ABHD12B	Pediatric Down
SEMA4G	Pediatric Down
ADH1A	Pediatric Down
PRLR	Pediatric Down
CFTR	Pediatric Down
METTL7A	Pediatric Down
POLR2H	Pediatric Down
SCML1	Pediatric Down
KIAA1468	Pediatric Down
ZNF100	Pediatric Down
NHSL1	Pediatric Down
LOC400590	Pediatric Down
SLC35A3	Pediatric Down
DENND4C	Pediatric Down
ARFGEF1	Pediatric Down
RBM8A	Pediatric Down
ZNF462	Pediatric Down
PTPN3	Pediatric Down
MTRF1	Pediatric Down
TMEM126B	Pediatric Down
PCSK5	Pediatric Down
TBCK	Pediatric Down
MALAT1	Pediatric Down
KIAA0430	Pediatric Down
PTP4A1	Pediatric Down
CEP152	Pediatric Down
ARSE	Pediatric Down
LPCAT3	Pediatric Down
XYLB	Pediatric Down
DUSP16	Pediatric Down
OCR1	Pediatric Down
TTPA	Pediatric Down
LPAR1	Pediatric Down
LARP4B	Pediatric Down
SUPT7L	Pediatric Down
B3GALT1	Pediatric Down
PNN	Pediatric Down
TMEM168	Pediatric Down
FAM160A1	Pediatric Down
ZNF600	Pediatric Down
ATP8B1	Pediatric Down
MAT2A	Pediatric Down
SCARNA17	Pediatric Down
ATP2B1	Pediatric Down
CNST	Pediatric Down
CYP2R1	Pediatric Down
RAB7A	Pediatric Down
LOC100131541	Pediatric Down
CFLAR	Pediatric Down
FSTL1	Pediatric Up
TNIP3	Pediatric Up
FIBIN	Pediatric Up
ITGA5	Pediatric Up
BTG2	Pediatric Up
XDH	Pediatric Up
APOL2	Pediatric Up
NCF4	Pediatric Up
CXCL3	Pediatric Up
MMP7	Pediatric Up
LILRB2	Pediatric Up
NOS2	Pediatric Up
SOD2	Pediatric Up
FGR	Pediatric Up
AQP9	Pediatric Up
CEACAM6	Pediatric Up
PCSK1	Pediatric Up
PCOLCE	Pediatric Up
FADS1	Pediatric Up
CSF3R	Pediatric Up
LAX1	Pediatric Up
HCST	Pediatric Up
ANXA3	Pediatric Up
COL1A1	Pediatric Up
DYSF	Pediatric Up
CLEC4E	Pediatric Up
CD38	Pediatric Up
TNFRSF9	Pediatric Up
GYPC	Pediatric Up
GMPR	Pediatric Up
LAMP3	Pediatric Up
RARRES3	Pediatric Up
CD82	Pediatric Up
CRELD2	Pediatric Up
SLC6A6	Pediatric Up
SEC14L1	Pediatric Up
TRIM29	Pediatric Up
KGFLP2	Pediatric Up
PXDN	Pediatric Up
FCN1	Pediatric Up
PTRF	Pediatric Up
ASS1	Pediatric Up
EDNRA	Pediatric Up
TMEM92	Pediatric Up
RHOH	Pediatric Up
MRGPRF	Pediatric Up
BACE2	Pediatric Up
PHLDA1	Pediatric Up
SDC2	Pediatric Up
PRDX4	Pediatric Up
AGT	Pediatric Up
DAPP1	Pediatric Up
CHI3L1	Pediatric Up
UBE2L6	Pediatric Up
FN1	Pediatric Up
PRRX1	Pediatric Up
TAGAP	Pediatric Up
HCK	Pediatric Up
TNFAIP6	Pediatric Up
CASP5	Pediatric Up
PDGFRB	Pediatric Up
SLA	Pediatric Up
VSIG1	Pediatric Up
IL1A	Pediatric Up
TRAM2	Pediatric Up
KCND3	Pediatric Up
TUBA1A	Pediatric Up
COL5A2	Pediatric Up
SELP	Pediatric Up
THY1	Pediatric Up
P2RY8	Pediatric Up
NFKBIZ	Pediatric Up
TNFRSF17	Pediatric Up
CASP1	Pediatric Up
SPP1	Pediatric Up
ENKUR	Pediatric Up
WNT5A	Pediatric Up
PTGS2	Pediatric Up
OSM	Pediatric Up
GALNT2	Pediatric Up
IL21R	Pediatric Up
CTSK	Pediatric Up
CD93	Pediatric Up
MGP	Pediatric Up
KCNN3	Pediatric Up
PTP4A3	Pediatric Up
MXRA5	Pediatric Up
RAMP3	Pediatric Up
EPSTI1	Pediatric Up
DEFA5	Pediatric Up
ITGB2	Pediatric Up
APOL1	Pediatric Up
CDH11	Pediatric Up
SLC7A11	Pediatric Up
MME	Pediatric Up
SOCS3	Pediatric Up
PLS3	Pediatric Up
TIMP1	Pediatric Up
PI3	Pediatric Up
BGN	Pediatric Up
ICAM2	Pediatric Up
GBP4	Pediatric Up
NNMT	Pediatric Up
MMP1	Pediatric Up
STAT1	Pediatric Up
IGFBP5	Pediatric Up
TWSG1	Pediatric Up
MMP12	Pediatric Up
TNFSF13	Pediatric Up
BCL2A1	Pediatric Up
PRDM1	Pediatric Up
FPR1	Pediatric Up
GLCCI1	Pediatric Up
CDH3	Pediatric Up
PDZK1IP1	Pediatric Up
CCL11	Pediatric Up
IDO1	Pediatric Up
COL4A2	Pediatric Up
LUM	Pediatric Up
C1S	Pediatric Up
CD1B	Pediatric Up
FCGR2A	Pediatric Up
CLEC4D	Pediatric Up
LRRC32	Pediatric Up
MMP3	Pediatric Up
BATF2	Pediatric Up
CCL18	Pediatric Up
CXCR1	Pediatric Up
CCDC3	Pediatric Up
OLFM4	Pediatric Up
IGKC	Pediatric Up
SERPINI1	Pediatric Up
TAP2	Pediatric Up
BLVRA	Pediatric Up
CXCL2	Pediatric Up
CPXM1	Pediatric Up
CTLA4	Pediatric Up
GIMAP4	Pediatric Up
SELPLG	Pediatric Up
GBP1	Pediatric Up
PALMD	Pediatric Up
CTSE	Pediatric Up
OAS2	Pediatric Up
TACSTD2	Pediatric Up
EMP3	Pediatric Up
CPA3	Pediatric Up
SPINK4	Pediatric Up
SRD5A3	Pediatric Up
CYTIP	Pediatric Up
C2	Pediatric Up
SYT11	Pediatric Up
LHFP	Pediatric Up
RAB34	Pediatric Up
GPX8	Pediatric Up
ST3GAL4	Pediatric Up
REG1A	Pediatric Up
GNG11	Pediatric Up
SLAMF7	Pediatric Up
FCRL5	Pediatric Up
ARFGAP3	Pediatric Up
IL1RN	Pediatric Up
CXCL10	Pediatric Up
COL4A1	Pediatric Up
SLFN11	Pediatric Up
VCAN	Pediatric Up
STS	Pediatric Up
CCDC69	Pediatric Up
KIAA0125	Pediatric Up
TM4SF1	Pediatric Up
SULF1	Pediatric Up
LPL	Pediatric Up
LAMC2	Pediatric Up
LYZ	Pediatric Up
DOK2	Pediatric Up
ADM	Pediatric Up
ASPHD2	Pediatric Up
FCGR1A	Pediatric Up
KLHL5	Pediatric Up
SELM	Pediatric Up
PLA2G16	Pediatric Up
LMCD1	Pediatric Up
CLDN1	Pediatric Up
IL1B	Pediatric Up
IGSF6	Pediatric Up
CALD1	Pediatric Up
FCER1G	Pediatric Up
SDF2L1	Pediatric Up
C4BPA	Pediatric Up
PLVAP	Pediatric Up
S100A12	Pediatric Up
TREM1	Pediatric Up
GBP5	Pediatric Up
PITPNC1	Pediatric Up
PMP22	Pediatric Up
TLR2	Pediatric Up
IFITM1	Pediatric Up
MMP19	Pediatric Up
VNN2	Pediatric Up
SERPINA3	Pediatric Up
TMTC1	Pediatric Up
REG3A	Pediatric Up
PARP9	Pediatric Up
MMP10	Pediatric Up
TFF1	Pediatric Up
PLAUR	Pediatric Up
FKBP11	Pediatric Up
LPCAT1	Pediatric Up
CYR61	Pediatric Up
COL1A2	Pediatric Up
LY96	Pediatric Up
PIM2	Pediatric Up
TYMP	Pediatric Up
APOC1	Pediatric Up
ACSL4	Pediatric Up
COL12A1	Pediatric Up
IFIT3	Pediatric Up
DERL3	Pediatric Up
PLOD1	Pediatric Up
PTPRCAP	Pediatric Up
PLAU	Pediatric Up
ANXA1	Pediatric Up
C1R	Pediatric Up
GUCY1A3	Pediatric Up
NID1	Pediatric Up
S100P	Pediatric Up
MSC	Pediatric Up
PRKCDBP	Pediatric Up
SERPINB5	Pediatric Up
IRF1	Pediatric Up
PLEK	Pediatric Up
TGM2	Pediatric Up
CD55	Pediatric Up
PROK2	Pediatric Up
TMEM45A	Pediatric Up
PLA2G2A	Pediatric Up
DUOXA2	Pediatric Up
LGALS1	Pediatric Up
COL15A1	Pediatric Up
POU2AF1	Pediatric Up
OSMR	Pediatric Up
MUC1	Pediatric Up
SLC2A3	Pediatric Up
TNFRSF11B	Pediatric Up
NCF2	Pediatric Up
COPZ2	Pediatric Up
ADAMTS9	Pediatric Up
CXCR2	Pediatric Up
CLDN2	Pediatric Up
DUOX2	Pediatric Up
TAP1	Pediatric Up
IGFBP7	Pediatric Up
APLNR	Pediatric Up
CXCL11	Pediatric Up
SERPINA1	Pediatric Up
SNX10	Pediatric Up
ALDH1A2	Pediatric Up
MNDA	Pediatric Up
SELE	Pediatric Up
IFIT2	Pediatric Up
PIK3R3	Pediatric Up
GUCY1B3	Pediatric Up
IFITM2	Pediatric Up
ARNTL2	Pediatric Up
BNIP3	Pediatric Up
STEAP4	Pediatric Up
MTHFD2	Pediatric Up
NPTX2	Pediatric Up
PLA1A	Pediatric Up
ANXA6	Pediatric Up
IGHM	Pediatric Up
COL6A2	Pediatric Up
ZC3H12A	Pediatric Up
STOM	Pediatric Up
FKBP10	Pediatric Up
VIM	Pediatric Up
WARS	Pediatric Up
REG1B	Pediatric Up
SAMD9L	Pediatric Up
SCD	Pediatric Up
KYNU	Pediatric Up
TBXAS1	Pediatric Up
SLPI	Pediatric Up
IRAK3	Pediatric Up
GNA15	Pediatric Up
H19	Pediatric Up
DRAM1	Pediatric Up
VWF	Pediatric Up
TM4SF18	Pediatric Up
PFKFB3	Pediatric Up
MCAM	Pediatric Up
CYYR1	Pediatric Up
SRGN	Pediatric Up
ACPP	Pediatric Up
G0S2	Pediatric Up
SLC6A20	Pediatric Up
GREM1	Pediatric Up
FBN1	Pediatric Up
S100A8	Pediatric Up
KDELR3	Pediatric Up
ZBP1	Pediatric Up
RAB31	Pediatric Up
ZG16B	Pediatric Up
SLC6A14	Pediatric Up
AIF1	Pediatric Up
SPAG4	Pediatric Up
TNFRSF12A	Pediatric Up
CCL2	Pediatric Up
LAMC1	Pediatric Up
FAM26F	Pediatric Up
IL6	Pediatric Up
CTGF	Pediatric Up
ANXA5	Pediatric Up
ISG15	Pediatric Up
ANGPT2	Pediatric Up
FERMT2	Pediatric Up
MAGEH1	Pediatric Up
CD34	Pediatric Up
TAGLN	Pediatric Up
PDPN	Pediatric Up
COL3A1	Pediatric Up
ENG	Pediatric Up
KDR	Pediatric Up
RGS5	Pediatric Up
TYROBP	Pediatric Up
TNC	Pediatric Up
IFITM3	Pediatric Up
IL2RA	Pediatric Up
CYP4X1	Pediatric Up
FAP	Pediatric Up
DDIT4	Pediatric Up
BST2	Pediatric Up
LYN	Pediatric Up
INHBA	Pediatric Up
KLF7	Pediatric Up
S100A4	Pediatric Up
TCN1	Pediatric Up
RARRES2	Pediatric Up
ADAMTS1	Pediatric Up
CFI	Pediatric Up
CLEC14A	Pediatric Up
REG4	Pediatric Up
SLC7A5	Pediatric Up
DMBT1	Pediatric Up
SPNS2	Pediatric Up
IL3RA	Pediatric Up
GK3P	Pediatric Up
VNN1	Pediatric Up
IFIT5	Pediatric Up
PSAT1	Pediatric Up
CALU	Pediatric Up
IFNG	Pediatric Up
FOS	Pediatric Up
TUBB6	Pediatric Up
CCDC80	Pediatric Up
AZGP1	Pediatric Up
FGF2	Pediatric Up
IFI30	Pediatric Up
CD52	Pediatric Up
TPK1	Pediatric Up
EFEMP2	Pediatric Up
CALCRL	Pediatric Up
ICAM1	Pediatric Up
CXCL9	Pediatric Up
CAV1	Pediatric Up
EGFL6	Pediatric Up
TNFRSF1B	Pediatric Up
AEBP1	Pediatric Up
NEXN	Pediatric Up
DNAJB9	Pediatric Up
ISG20	Pediatric Up
CXCL1	Pediatric Up
SORD	Pediatric Up
DBN1	Pediatric Up
SPON2	Pediatric Up
XBP1	Pediatric Up
OLFML2B	Pediatric Up
CADM1	Pediatric Up
IFI35	Pediatric Up
SERPINE1	Pediatric Up
HLA-DMA	Pediatric Up
PDK1	Pediatric Up
DEFA6	Pediatric Up
PPP1R16B	Pediatric Up
HLA-DRB1	Pediatric Up
ANGPTL2	Pediatric Up
LY6E	Pediatric Up
CXCL5	Pediatric Up
LAPTM5	Pediatric Up
CFB	Pediatric Up
FCN3	Pediatric Up
CXCL6	Pediatric Up
COL6A3	Pediatric Up
SLC5A1	Pediatric Up
LILRA3	Pediatric Up
CLEC4A	Pediatric Up
MIF	Pediatric Up
C4BPB	Pediatric Up
SLFN5	Pediatric Up
CERCAM	Pediatric Up
TDO2	Pediatric Up
LCN2	Pediatric Up
SPARC	Pediatric Up
CTSH	Pediatric Up
COL5A1	Pediatric Up
ALDOB	Pediatric Up
PMEPA1	Pediatric Up
F3	Pediatric Up
CHN1	Pediatric Up
MAGED2	Pediatric Up
GEM	Pediatric Up
KCNJ15	Pediatric Up
TGFBI	Pediatric Up
RND1	Pediatric Up
HDC	Pediatric Up
FLNA	Pediatric Up
CD274	Pediatric Up
CDH5	Pediatric Up
TRIB2	Pediatric Up
DPYSL3	Pediatric Up
CSF2RB	Pediatric Up
PSMB9	Pediatric Up
HCLS1	Pediatric Up
S100A9	Pediatric Up
MMP9	Pediatric Up
CTSC	Pediatric Up
MMP2	Pediatric Up
RPL19	Pediatric Up
RPPH1	Pediatric Up
ELOVL5	Pediatric Up
CLC	Pediatric Up
LGI2	Pediatric Up
APOE	Pediatric Up
TOR3A	Pediatric Up
FAM162B	Pediatric Up
TMED9	Pediatric Up
ALDH1L2	Pediatric Up
RTEL1	Pediatric Up
PACSIN3	Pediatric Up
CMA1	Pediatric Up
PI15	Pediatric Up
SHH	Pediatric Up
PHGDH	Pediatric Up
TRAPPC5	Pediatric Up
DND1	Pediatric Up
RABAC1	Pediatric Up
RCN1	Pediatric Up
SLC11A1	Pediatric Up
LILRA5	Pediatric Up
CARD16	Pediatric Up
PQLC3	Pediatric Up
SNORA68	Pediatric Up
SSR4	Pediatric Up
RPS6KA2	Pediatric Up
ASPN	Pediatric Up
SMOC2	Pediatric Up
FLT1	Pediatric Up
ANGPTL4	Pediatric Up
CBX4	Pediatric Up
NEUROD2	Pediatric Up
POSTN	Pediatric Up
HLA-DPB1	Pediatric Up
TUSC3	Pediatric Up
FEZ1	Pediatric Up
ARHGAP29	Pediatric Up
F2R	Pediatric Up
CRIP2	Pediatric Up
CHST12	Pediatric Up
CD70	Pediatric Up
HBB	Pediatric Up
DPEP1	Pediatric Up
FABP6	Pediatric Up
FLRT3	Pediatric Up
FFAR2	Pediatric Up
TPM2	Pediatric Up
GJC1	Pediatric Up
DOC2B	Pediatric Up
FPR2	Pediatric Up
MXD1	Pediatric Up
ZNF671	Pediatric Up
C1QA	Pediatric Up
MRPL36	Pediatric Up
SNORA71B	Pediatric Up
HIST1H4A	Pediatric Up
HIST1H3J	Pediatric Up
APRT	Pediatric Up
IFI27L2	Pediatric Up
GJA5	Pediatric Up
TMEM147	Pediatric Up
SLC5A8	Pediatric Up
ALPL	Pediatric Up
SPINK1	Pediatric Up
CYBA	Pediatric Up
FOLH1	Pediatric Up
CYSLTR2	Pediatric Up
SLC40A1	Pediatric Up
GNG10	Pediatric Up
APOL4	Pediatric Up
LSM10	Pediatric Up
FADS2	Pediatric Up
FBLN1	Pediatric Up
UBE2M	Pediatric Up
SMOX	Pediatric Up
UNC13D	Pediatric Up
DES	Pediatric Up
STX11	Pediatric Up
CYP7B1	Pediatric Up
SLC26A4	Pediatric Up
MIR30C2	Pediatric Up
MTNR1A	Pediatric Up
PRNP	Pediatric Up
CCL24	Pediatric Up
PSME1	Pediatric Up
IRF4	Pediatric Up
HLA-F	Pediatric Up
ST3GAL2	Pediatric Up
SCPEP1	Pediatric Up
HGD	Pediatric Up
IFI6	Pediatric Up
LOXL2	Pediatric Up
CTSG	Pediatric Up
ICAM4	Pediatric Up
GZMA	Pediatric Up
APOBEC1	Pediatric Up
TSPO	Pediatric Up
MDK	Pediatric Up
IGHA1	Pediatric Up
C1QB	Pediatric Up
FAM26E	Pediatric Up
ZNF185	Pediatric Up
ACTG2	Pediatric Up
ORAI2	Pediatric Up
QSOX1	Pediatric Up
PDLIM3	Pediatric Up
ITGB3	Pediatric Up
COL6A1	Pediatric Up
WNT4	Pediatric Up
PDZD4	Pediatric Up
MMRN1	Pediatric Up
ACTA2	Pediatric Up
LAMA4	Pediatric Up
GSDMD	Pediatric Up
RBP1	Pediatric Up
PSMB10	Pediatric Up
TFF3	Pediatric Up
RAB43	Pediatric Up
PTPN13	Pediatric Up
NDUFS7	Pediatric Up
CES1	Pediatric Up
VSTM1	Pediatric Up
MT2A	Pediatric Up
C9orf152	Adult Down
PLCE1	Adult Down
PTPRR	Adult Down
HSD17B2	Adult Down
CYCS	Adult Down
EPB41L4B	Adult Down
HMGCS2	Adult Down
GDA	Adult Down
ANKS4B	Adult Down
GOT1	Adult Down
ECH1	Adult Down
FAHD1	Adult Down
DHRS11	Adult Down
HSD11B2	Adult Down
BMP3	Adult Down
HNMT	Adult Down
PAPSS2	Adult Down
ACSM3	Adult Down
CDC14A	Adult Down
TRPM6	Adult Down
A1CF	Adult Down
PDCD4	Adult Down
CES2	Adult Down
ANO5	Adult Down
ARHGEF9	Adult Down
ABR	Adult Down
MGAT4B	Adult Down
TMEM63C	Adult Down
ALDH18A1	Adult Down
MAOA	Adult Down
SLC16A5	Adult Down
PDZD3	Adult Down
GUCY2C	Adult Down
CDC42BPA	Adult Down
TSPAN7	Adult Down
HHLA2	Adult Down
BDH2	Adult Down
SLC38A4	Adult Down
AHCYL2	Adult Down
PLD1	Adult Down
INPP5J	Adult Down
OCRL	Adult Down
MCOLN2	Adult Down
APOBEC3B	Adult Down
SLC39A5	Adult Down
NAALADL2	Adult Down
MGST1	Adult Down
SLC3A1	Adult Down
PBLD	Adult Down
C10orf99	Adult Down
ACVR2A	Adult Down
KLF4	Adult Down
SULT1A2	Adult Down
ASTE1	Adult Down
ACSF2	Adult Down
RPS6KA6	Adult Down
BCL2L15	Adult Down
CDHR1	Adult Down
PPARGC1A	Adult Down
ARHGAP42	Adult Down
HOXB5	Adult Down
NDRG2	Adult Down
CXorf23	Adult Down
NEDD4L	Adult Down
ANO9	Adult Down
AQP8	Adult Down
METTL7B	Adult Down
TMPRSS4	Adult Down
HOXA5	Adult Down
HPGDS	Adult Down
ADH1C	Adult Down
ANO10	Adult Down
CYP2C9	Adult Down
SGK2	Adult Down
HNF4G	Adult Down
SLC9A2	Adult Down
ZCCHC10	Adult Down
SLC17A4	Adult Down
NPY1R	Adult Down
UGT2A3	Adult Down
GCNT2	Adult Down
CYP4F12	Adult Down
LRRC19	Adult Down
PRKACB	Adult Down
TRHDE	Adult Down
GXYLT2	Adult Down
ZBTB7C	Adult Down
CWH43	Adult Down
MEP1A	Adult Down
MAGI1	Adult Down
SLC23A3	Adult Down
GPR160	Adult Down
GPD1L	Adult Down
PDK4	Adult Down
PANK3	Adult Down
CA12	Adult Down
GUCA2A	Adult Down
BSG	Adult Down
SLC22A5	Adult Down
GRAMD1C	Adult Down
HMGCR	Adult Down
NR3C2	Adult Down
VIL1	Adult Down
IP6K2	Adult Down
RMND5A	Adult Down
ACADM	Adult Down
GIPC2	Adult Down
SLC22A23	Adult Down
SLC44A3	Adult Down
TLN2	Adult Down
FAM83B	Adult Down
SFXN1	Adult Down
PFKFB2	Adult Down
HOXA2	Adult Down
ANKH	Adult Down
RHOU	Adult Down
OCLN	Adult Down
MOGAT3	Adult Down
NDRG1	Adult Down
APPL2	Adult Down
ACOT11	Adult Down
CYP4F2	Adult Down
FZD5	Adult Down
PLCD1	Adult Down
GCOM1	Adult Down
HSD3B2	Adult Down
PLEKHH1	Adult Down
SYTL2	Adult Down
TMEM38B	Adult Down
LRRCC1	Adult Down
CMTM4	Adult Down
SLC26A2	Adult Down
TST	Adult Down
SLC35D1	Adult Down
FSIP2	Adult Down
ISX	Adult Down
LRRC1	Adult Down
ESRP1	Adult Down
GDPD2	Adult Down
HNF1B	Adult Down
TMEM133	Adult Down
HOOK1	Adult Down
PTGR2	Adult Down
MS4A12	Adult Down
OTC	Adult Down
ABCB11	Adult Down
AIFM3	Adult Down
SLC27A2	Adult Down
NIPAL1	Adult Down
TMED6	Adult Down
ABCC13	Adult Down
CPT1A	Adult Down
ZNF91	Adult Down
HSDL2	Adult Down
CNNM2	Adult Down
ABCA5	Adult Down
FABP2	Adult Down
PPP2R3A	Adult Down
MYO1D	Adult Down
B4GALNT2	Adult Down
TMEM56	Adult Down
SLC4A4	Adult Down
MEP1B	Adult Down
SLC16A1	Adult Down
EHHADH	Adult Down
PSD3	Adult Down
IQGAP2	Adult Down
CHPT1	Adult Down
XPNPEP2	Adult Down
EIF4EBP2	Adult Down
SLC22A18AS	Adult Down
CEP70	Adult Down
TRAF3IP2	Adult Down
MAST2	Adult Down
NBEAL1	Adult Down
MTM1	Adult Down
NETO2	Adult Down
DSP	Adult Down
SERPINA6	Adult Down
FLVCR1	Adult Down
STRADB	Adult Down
ZFP3	Adult Down
PHLPP2	Adult Down
PRDX6	Adult Down
AKR1B10	Adult Down
TUBAL3	Adult Down
ARL14	Adult Down
PIGZ	Adult Down
PTGDR	Adult Down
MPP7	Adult Down
TTLL6	Adult Down
FMO4	Adult Down
CNTN4	Adult Down
SRI	Adult Down
KIFAP3	Adult Down
CNKSR3	Adult Down
TFCP2L1	Adult Down
SAMD13	Adult Down
MIER3	Adult Down
MBOAT1	Adult Down
SCIN	Adult Down
CKB	Adult Down
SLC26A3	Adult Down
ACOX1	Adult Down
SDR42E1	Adult Down
PRKG2	Adult Down
HSD17B11	Adult Down
MAGI3	Adult Down
KIF16B	Adult Down
ERMP1	Adult Down
PPARG	Adult Down
RAPGEFL1	Adult Down
DSC2	Adult Down
CROT	Adult Down
LRRC31	Adult Down
RDH5	Adult Down
ABCB1	Adult Down
FAR2	Adult Down
EMP1	Adult Down
TMEM171	Adult Down
ABCA8	Adult Down
SLC19A3	Adult Down
CLCN2	Adult Down
SATB2	Adult Down
SLC16A9	Adult Down
GLB1L2	Adult Down
PDE8A	Adult Down
SULT1A1	Adult Down
MAPRE3	Adult Down
VLDLR	Adult Down
HIGD1A	Adult Down
ABCC3	Adult Down
FGFR2	Adult Down
PDK2	Adult Down
ZNF124	Adult Down
PCK1	Adult Down
CNNM4	Adult Down
ACVR1C	Adult Down
MRPL35	Adult Down
WDR78	Adult Down
TINAG	Adult Down
RUNDC3B	Adult Down
IL17RB	Adult Down
NMT2	Adult Down
DQX1	Adult Down
NHEJ1	Adult Down
AMACR	Adult Down
CAMK2N1	Adult Down
VPS13A	Adult Down
HAVCR1	Adult Down
ARRDC4	Adult Down
SLC10A2	Adult Down
CHKA	Adult Down
CPT2	Adult Down
SEMA6A	Adult Down
ENTPD5	Adult Down
ACSS2	Adult Down
VDR	Adult Down
SH3RF2	Adult Down
CNTN3	Adult Down
KIAA1324L	Adult Down
CACNA1D	Adult Down
ABCG2	Adult Down
LANCL3	Adult Down
NCKAP5	Adult Down
PLXNA2	Adult Down
CHP2	Adult Down
CAPN13	Adult Down
UGDH	Adult Down
MYO1A	Adult Down
SLC36A1	Adult Down
AKAP1	Adult Down
FABP1	Adult Down
ETFDH	Adult Down
IL1R2	Adult Down
TSEN2	Adult Down
EXPH5	Adult Down
PTGR1	Adult Down
ENDOD1	Adult Down
SLC20A1	Adult Down
SLC30A10	Adult Down
NR5A2	Adult Down
SLC27A4	Adult Down
PRR15	Adult Down
SNX30	Adult Down
ATP8A1	Adult Down
RBM47	Adult Down
FMO5	Adult Down
SLC20A2	Adult Down
ZDHHC23	Adult Down
PAQR5	Adult Down
TMEM164	Adult Down
PLEKHG6	Adult Down
CA2	Adult Down
SLC25A33	Adult Down
HNF4A	Adult Down
TMEM116	Adult Down
DDC	Adult Down
ANPEP	Adult Down
PROM1	Adult Down
PADI2	Adult Down
MGAT4A	Adult Down
SLC39A2	Adult Down
NR1H4	Adult Down
CTDSPL	Adult Down
CLYBL	Adult Down
C6orf136	Adult Down
CMBL	Adult Down
RAVER2	Adult Down
TMEM220	Adult Down
C7orf31	Adult Down
BEST2	Adult Down
ATP6V0D2	Adult Down
PLCD3	Adult Down
ME3	Adult Down
HOXB9	Adult Down
SCUBE2	Adult Down
ENPP1	Adult Down
PEX11A	Adult Down
GBA3	Adult Down
UGP2	Adult Down
CLDN8	Adult Down
CYP2B6	Adult Down
PEX19	Adult Down
ANK3	Adult Down
TCEA3	Adult Down
CLRN3	Adult Down
SEMA5A	Adult Down
ADH6	Adult Down
HEPACAM2	Adult Down
VIPR1	Adult Down
FASTKD1	Adult Down
RNF157	Adult Down
KCNK5	Adult Down
ETNK1	Adult Down
POPDC3	Adult Down
ACOX2	Adult Down
CA1	Adult Down
RETSAT	Adult Down
SULT1B1	Adult Down
MARVELD2	Adult Down
VSIG10	Adult Down
EPB41L5	Adult Down
GPR39	Adult Down
DPP10	Adult Down
VAV3	Adult Down
MTMR11	Adult Down
TDP2	Adult Down
SELENBP1	Adult Down
NEK3	Adult Down
GRAMD3	Adult Down
SCN9A	Adult Down
KCNJ2	Adult Down
PINK1	Adult Down
GOLT1A	Adult Down
EDN1	Adult Down
PDHA1	Adult Down
GLTP	Adult Down
TMEM139	Adult Down
TMC4	Adult Down
PELI2	Adult Down
PPP1R14A	Adult Down
STYK1	Adult Down
NAP1L2	Adult Down
TPRG1L	Adult Down
C15orf48	Adult Down
PON3	Adult Down
ZG16	Adult Down
ADCK1	Adult Down
TMCC3	Adult Down
XK	Adult Down
HEPH	Adult Down
UGT2B17	Adult Down
GPR143	Adult Down
CASP6	Adult Down
WSCD1	Adult Down
RAB40B	Adult Down
LRRN2	Adult Down
CXADR	Adult Down
NMNAT1	Adult Down
ARL4A	Adult Down
CDK20	Adult Down
CD160	Adult Down
SEC14L5	Adult Down
MACROD1	Adult Down
ASB13	Adult Down
GSS	Adult Down
SSTR2	Adult Down
C15orf52	Adult Down
GHR	Adult Down
SPIRE2	Adult Down
GATA6	Adult Down
BCL2L10	Adult Down
NRARP	Adult Down
GJB1	Adult Down
SYT13	Adult Down
F2RL1	Adult Down
TMEM98	Adult Down
COQ9	Adult Down
LLGL2	Adult Down
PMM1	Adult Down
BCHE	Adult Down
LCMT1	Adult Down
MYO15B	Adult Down
SLC35D2	Adult Down
HPCA	Adult Down
NAALADL1	Adult Down
FAM110C	Adult Down
PCK2	Adult Down
THRB	Adult Down
PEX11G	Adult Down
GSTM4	Adult Down
DAO	Adult Down
UQCRC1	Adult Down
PDE4C	Adult Down
MRPL34	Adult Down
PPFIA3	Adult Down
ESRRA	Adult Down
GNA11	Adult Down
PHF7	Adult Down
TLCD2	Adult Down
PAQR8	Adult Down
MT3	Adult Down
ENDOG	Adult Down
FGFR3	Adult Down
STX19	Adult Down
GNG12	Adult Down
TMEM125	Adult Down
NUDT16P1	Adult Down
NDUFC1	Adult Down
CEL	Adult Down
PP14571	Adult Down
PKIB	Adult Down
SLC9A3R1	Adult Down
CDHR5	Adult Down
TLE2	Adult Down
GPRC5C	Adult Down
AKR7A3	Adult Down
PBX1	Adult Down
PXMP2	Adult Down
PTPRH	Adult Down
KLKB1	Adult Down
KRCC1	Adult Down
TJP3	Adult Down
MT1G	Adult Down
CLCA1	Adult Down
ASAP2	Adult Down
PPP1R1B	Adult Down
KCNK10	Adult Down
ETFA	Adult Down
FHDC1	Adult Down
ALDH6A1	Adult Down
LCN15	Adult Down
IGSF9	Adult Down
TRIL	Adult Down
RELL1	Adult Down
FAM177A1	Adult Down
COQ5	Adult Down
PGM1	Adult Down
EPS8L3	Adult Down
NTN4	Adult Down
SVOPL	Adult Down
FHIT	Adult Down
CD177	Adult Down
ZNF439	Adult Down
TSHZ1	Adult Down
MARVELD3	Adult Down
C1orf115	Adult Down
SENP8	Adult Down
HRCT1	Adult Down
PANK1	Adult Down
FDX1	Adult Down
BTNL3	Adult Down
AQP11	Adult Down
SH3BGRL2	Adult Down
PHOSPHO2	Adult Down
SECTM1	Adult Down
PEX26	Adult Down
OPN3	Adult Down
SLC25A34	Adult Down
CBS	Adult Down
PPID	Adult Down
REPS2	Adult Down
CHN2	Adult Down
CLIP2	Adult Down
ESRP2	Adult Down
WNK4	Adult Down
NPY	Adult Down
TMEM72	Adult Down
IMPA2	Adult Down
NEURL3	Adult Down
NET1	Adult Down
GLOD4	Adult Down
SCNN1B	Adult Down
PPDPF	Adult Down
DENND2A	Adult Down
GPRIN2	Adult Down
COMTD1	Adult Down
MUC20	Adult Down
GRTP1	Adult Down
EPB41L3	Adult Down
MDH2	Adult Down
BCAR3	Adult Down
CDKN2B	Adult Down
CRAT	Adult Down
PPP1R14D	Adult Down
LAMA1	Adult Down
EEF2K	Adult Down
KANK4	Adult Down
SPATA2	Adult Down
NTS	Adult Down
DECR2	Adult Down
RPS4Y1	Adult Down
PHYH	Adult Down
GGT6	Adult Down
ACAA2	Adult Down
TMEM53	Adult Down
BAIAP2L2	Adult Down
TRAPPC6A	Adult Down
LIN7B	Adult Down
TSTD1	Adult Down
AUH	Adult Down
VPS37B	Adult Down
GPT	Adult Down
CBLN2	Adult Down
LOC280665	Adult Down
APOM	Adult Down
PRELID2	Adult Down
CHMP4C	Adult Down
CTTNBP2	Adult Down
TRPV1	Adult Down
C14orf180	Adult Down
DTX4	Adult Down
RFK	Adult Down
ZNF33B	Adult Down
MOCS1	Adult Down
DUSP23	Adult Down
CDK18	Adult Down
IFT74	Adult Down
SCTR	Adult Down
IHH	Adult Down
FOXD2	Adult Down
GGH	Adult Down
ZNF775	Adult Down
HEBP1	Adult Down
SLC23A1	Adult Down
ME2	Adult Down
HOXD8	Adult Down
SLC39A4	Adult Down
OCEL1	Adult Down
ABHD5	Adult Down
EFNA5	Adult Down
FCGRT	Adult Down
HEATR5A	Adult Down
F13A1	Adult Down
SLC10A1	Adult Down
NAT8B	Adult Down
KCTD4	Adult Down
C11orf52	Adult Down
ACOT13	Adult Down
SDSL	Adult Down
PLA2G12B	Adult Down
MT1E	Adult Down
CES3	Adult Down
CA4	Adult Down
FNIP2	Adult Down
ATP9A	Adult Down
HSD17B3	Adult Down
KRTCAP3	Adult Down
SAG	Adult Down
UQCR10	Adult Down
TMEM38A	Adult Down
HDHD3	Adult Down
PCDH20	Adult Down
KIF12	Adult Down
PTPRF	Adult Down
FAM19A2	Adult Down
FAM134A	Adult Down
CELA3B	Adult Down
APOH	Adult Down
NAAA	Adult Down
SLC37A2	Adult Down
MUT	Adult Down
RBP2	Adult Down
NAT2	Adult Down
ZNRF3	Adult Down
CCDC17	Adult Down
CD163L1	Adult Down
KLF5	Adult Down
OSBPL1A	Adult Down
APOO	Adult Down
KLB	Adult Down
ADORA3	Adult Down
C14orf93	Adult Down
SLC30A1	Adult Down
CDC42EP5	Adult Down
SLC25A20	Adult Down
DMRT2	Adult Down
C5orf30	Adult Down
GAL3ST4	Adult Down
ZNF415	Adult Down
ZBTB10	Adult Down
MPP5	Adult Down
RAB32	Adult Down
MRPS36	Adult Down
HDAC11	Adult Down
CNIH4	Adult Down
HADHB	Adult Down
CHCHD10	Adult Down
VSTM2A	Adult Down
RAB11FIP1	Adult Down
ADORA2B	Adult Down
TP53TG1	Adult Down
SLC25A10	Adult Down
EIF1AY	Adult Down
MT1F	Adult Down
MAMDC4	Adult Down
ZNF564	Adult Down
KIAA1211	Adult Down
KCNV1	Adult Down
DCXR	Adult Down
ZNF768	Adult Down
CAT	Adult Down
CEACAM19	Adult Down
LIPC	Adult Down
SH3BP1	Adult Down
TMEM120A	Adult Down
RPP25	Adult Down
SLC35F2	Adult Down
SOSTDC1	Adult Down
C12orf56	Adult Down
PLEKHJ1	Adult Down
HINFP	Adult Down
CRYL1	Adult Down
C9orf40	Adult Down
ETFB	Adult Down
HADHA	Adult Down
VSIG2	Adult Down
SH3BGR	Adult Down
G6PC	Adult Down
DDO	Adult Down
OVOL1	Adult Down
RIMKLA	Adult Down
TDRD7	Adult Down
CTSA	Adult Down
HIST1H2BD	Adult Down
NSUN7	Adult Down
C14orf142	Adult Down
PIP5K1B	Adult Down
RPL10L	Adult Down
TESK2	Adult Down
SH3GL2	Adult Down
DHRS1	Adult Down
HOXA6	Adult Down
TMEM61	Adult Down
SORBS3	Adult Down
AGBL2	Adult Down
ZNF823	Adult Down
SUCLG2	Adult Down
ELMO3	Adult Down
LTK	Adult Down
CKMT2	Adult Down
PLA2G12A	Adult Down
KRT12	Adult Down
MKRN1	Adult Down
C2orf88	Adult Down
CBLC	Adult Down
FLJ30901	Adult Down
ENGASE	Adult Down
ANKMY2	Adult Down
BEST4	Adult Down
HOXB7	Adult Down
NAT1	Adult Down
MTCH2	Adult Down
ZNF57	Adult Down
KLHDC9	Adult Down
ZFAND2B	Adult Down
UGT8	Adult Down
PLEKHA6	Adult Down
SLC25A23	Adult Down
TEX11	Adult Down
SCAP	Adult Down
BMP5	Adult Down
ACOT8	Adult Down
PEBP1	Adult Down
TRIM36	Adult Down
KLK3	Adult Down
LOC440173	Adult Down
GLOD5	Adult Down
DIO3OS	Adult Down
CFD	Adult Down
CDK3	Adult Down
ENPP3	Adult Down
TMEM37	Adult Down
MLYCD	Adult Down
SCO1	Adult Down
SPHK2	Adult Down
TMEM54	Adult Down
UGT2B28	Adult Down
C8orf82	Adult Down
EYA2	Adult Down
ZADH2	Adult Down
CCL13	Adult Down
RCN3	Adult Down
USP30	Adult Down
C1orf106	Adult Down
PDE6A	Adult Down
RNF135	Adult Down
C17orf97	Adult Down
SLC5A11	Adult Down
DIO3	Adult Down
COX5A	Adult Down
WASL	Adult Down
GSTA1	Adult Down
MPZL2	Adult Down
SH2D6	Adult Down
RASSF7	Adult Down
ROGDI	Adult Down
HMGB3	Adult Down
NAT8	Adult Down
NDUFA6	Adult Down
SLC22A4	Adult Down
DEPDC7	Adult Down
LDHD	Adult Down
UNC5B	Adult Down
AK3	Adult Down
DERA	Adult Down
NANOG	Adult Down
HES5	Adult Down
KIAA2022	Adult Down
KIAA1522	Adult Down
DEFB1	Adult Down
SLC22A18	Adult Down
DNAJC22	Adult Down
CRYM	Adult Down
YBX2	Adult Down
FAM150B	Adult Down
KIAA1958	Adult Down
ANXA13	Adult Down
FBLIM1	Adult Down
HIST1H2AE	Adult Down
AFG3L2	Adult Down
HSPB3	Adult Down
STEAP3	Adult Down
SEMA3E	Adult Down
UGT2B15	Adult Down
DHRS7C	Adult Down
ELF3	Adult Down
RAP1GAP	Adult Down
PAG1	Adult Down
TNNC2	Adult Down
ALG14	Adult Down
NRIP1	Adult Down
HYI	Adult Down
CDX2	Adult Down
CHGA	Adult Down
IRF6	Adult Down
CAPN9	Adult Down
HTR3C	Adult Down
MT1M	Adult Down
MPV17L	Adult Down
ATP13A4	Adult Down
TP53INP2	Adult Down
STBD1	Adult Down
CNGA1	Adult Down
CLDN7	Adult Down
EPB41L1	Adult Down
HOXA3	Adult Down
GRHL2	Adult Down
CPNE2	Adult Down
FAM171A1	Adult Down
MPND	Adult Down
DYRK2	Adult Down
C11orf86	Adult Down
MAP2K6	Adult Down
ASAP3	Adult Down
FAAH	Adult Down
PFN2	Adult Down
SERINC2	Adult Down
CPA2	Adult Down
RRAS2	Adult Down
LRRC66	Adult Down
CRYBA2	Adult Down
C2orf82	Adult Down
PITX2	Adult Down
C4orf19	Adult Down
FABP3	Adult Down
MYPN	Adult Down
HMX2	Adult Down
P2RY1	Adult Down
TUFT1	Adult Down
GSTO2	Adult Down
SLC13A2	Adult Down
CLDN23	Adult Down
GAS2L3	Adult Down
EFNA1	Adult Down
EDN3	Adult Down
SMAD7	Adult Down
KIAA1107	Adult Down
NUDT6	Adult Down
ASPA	Adult Down
SPR	Adult Down
ITPKA	Adult Down
[truncated: 1,813 more rows]
